# Supplementary material for: Inhibition of PRC2 enables self-renewal of blastoid-competent naive pluripotent stem cells from chimpanzee
Source: Cell Stem Cell. Author manuscript; Available in PMC 2025 Jul 4. (PMC7617839; doi:10.1016/j.stem.2025.02.002)
Supplement: Table S1 [file EMS206528-supplement-Table_S1.csv]

	Top Naive Vs Primed Genes
0	DNMT3L
1	TUBB4A
2	DUSP6
3	DEPTOR
4	ZBTB12
5	SLC66A2
6	SUSD2
7	MT1H
8	CDHR1
9	GPNMB
10	CD7
11	AMOTL1
12	SLC1A1
13	A4GALT
14	TCEAL7
15	CYYR1
16	GRIK5
17	CSMD2
18	KLF4
19	PBX4
20	DTNA
21	PYGB
22	TSPAN2
23	ATG3
24	SLC8B1
25	GALNT6
26	SEMA5B
27	SFRP2
28	GJA10
29	NFKB2
30	SNTB1
31	MGLL
32	CA11
33	RRAD
34	STC1
35	OLAH
36	WASF3
37	DPPA3
38	ID3
39	PLA2G3
40	APH1B
41	FABP3
42	ATG9B
43	VAV2
44	SLC22A17
45	PRSS12
46	TRIM60
47	ADAMTS19
48	REEP1
49	SUN3
50	FOXR1
51	PHKA1
52	ANOS1
53	HEPH
54	ATP6V1B1
55	PRKD1
56	WNT9A
57	CHRDL1
58	ZDHHC22
59	NLRP7
60	GCH1
61	THY1
62	SLC6A15
63	MT1G
64	FHOD3
65	RHOBTB3
66	PKIA
67	PLLP
68	SLC9A1
69	CDH2
70	S100P
71	IGDCC4
72	DCAF4
73	TNFSF9
74	KHDC1L
75	RGCC
76	PAM
77	UBE2L6
78	SH3TC1
79	CPE
80	ELF3
81	HTRA1
82	FAM151A
83	SOX11
84	NEFH
85	TCAF1
86	MSLN
87	SHC3
88	ACAP1
89	KLK13
90	MSTO1
91	SCUBE2
92	ITGAM
93	ERAP1
94	KLHL4
95	SERTAD4
96	BIN2
97	FN3K
98	SPOCK1
99	TULP2
100	FXYD4
101	PLA2G4F
102	FSTL1
103	SLC35F6
104	NAP1L3
105	TCF7L1
106	MED15
107	UGT3A1
108	FAM110C
109	ZDHHC2
110	VAT1L
111	CPT1C
112	ALPG
113	ZKSCAN7
114	SEL1L3
115	NUPR1
116	ZIC2
117	NECTIN4
118	HES1
119	TAGLN
120	ANKRD55
121	PTPRZ1
122	ATP1A2
123	PRR13
124	GCM1
125	CCND3
126	CD320
127	SLC30A2
128	SPRED1
129	ATAD3B
130	NOTCH2
131	IGSF21
132	NELL2
133	SLC27A2
134	KLRG2
135	NLGN3
136	FLT1
137	FMNL3
138	LIM2
139	MGAT4C
140	FAM13A
141	TTC39C
142	STAMBPL1
143	GPRC5A
144	ENTREP1
145	CA14
146	HSBP1L1
147	SHISA2
148	ADGRD1
149	MARCHF8
150	PDE3B
151	ALPP
152	SORCS1
153	LINC03040
154	MEX3A
155	RPUSD1
156	DMBX1
157	SAMD4A
158	SATB1
159	IL6R
160	CENPA
161	RCAN2
162	VRTN
163	MAFA
164	SLC12A3
165	RNF207
166	PMEL
167	MAL2
168	SLC7A7
169	FREM1
170	KNG1
171	SESN2
172	MYEF2
173	KLF17
174	DDIT3
175	GGT5
176	ANKRD6
177	SLC22A23
178	MTARC2
179	CORO2B
180	TJP3
181	SIX2
182	MT1E
183	PIPOX
184	SLC23A2
185	NFASC
186	HAS3
187	AIRE
188	HCAR1
189	MDFIC
190	ERVMER34-1
191	MT1M
192	TMEM59L
193	ABCC13
194	DOK5
195	NOVA1
196	ATG16L1
197	NGEF
198	COL9A1
199	BNIP3L
